# Supplementary material for: Identification of the phase composition of solid microparticles in the nasal mucosa of patients with chronic hypertrophic rhinitis using Raman microspectroscopy
Source: Sci Rep. 2021 Sep 23;11:18989. doi: 10.1038/s41598-021-98521-8 (PMC8460631; doi:10.1038/s41598-021-98521-8)
Supplement: Supplementary file 1 — Supplementary Tables. [file 41598_2021_98521_MOESM1_ESM.xlsx]

## Sheet: Table1
Compounds detected in all the tissue samples: patients with chronic rhinitis + list of abbreviations
ID	sex	age	smoker	occupation	GR	AC	An	R	H	M	D	C	A	Ca	Ba	Si	Al
M1	M	78	N	M	Y	Y	Y	N	N	N	N	Y	Y	N	N	N	N
M2	M	38	N	O	N	N	Y	Y	N	Y	N	Y	N	N	N	N	N		abbreviation
M3	M	38	N	M	Y	Y	Y	N	N	Y	N	N	N	Y	N	N	N		GR - Graphite
M4	M	65	Y	M	Y	Y	Y	Y	N	N	N	N	Y	N	N	N	N		M- Magnetite
M5	F	26	N	O	Y	N	N	N	N	Y	N	N	N	N	N	N	N		An -Anatas
M6	F	44	N	M	N	Y	N	N	N	N	N	Y	N	N	N	N	N		R -Rutile
M7	M	28	N	O	Y	N	N	N	N	N	N	N	N	N	N	N	N		H- Hematite
M8	M	44	Y	M	Y	N	N	N	N	N	N	Y	N	N	N	N	N		M- Magnetite
M9	F	58	N	O	Y	N	Y	N	N	N	N	N	N	N	N	N	N		D - Dolomite
M10	M	37	N	O	Y	N	Y	N	N	N	N	N	N	N	N	N	N		C - Calcite
M11	M	42	Y	M	Y	N	N	N	N	N	N	N	N	N	N	N	N		A - Ankerite
M12	F	45	N	O	Y	N	Y	N	N	N	N	N	N	N	N	N	N		Ca - CaSO4
M13	M	40	N	O	N	N	Y	N	Y	N	N	N	N	N	N	N	N		Ba - Barite
M14	M	32	N	M	Y	Y	Y	N	Y	N	N	N	N	N	N	N	N		Si - compounds of Si
M15	F	53	N	M	Y	N	Y	N	N	N	N	N	Y	N	N	N	N		Al - compounds of Al
M16	M	44	Y	M	Y	N	Y	Y	N	N	N	Y	N	N	N	N	N
M17	F	42	N	M	N	N	Y	N	N	N	N	N	Y	N	Y	N	N		occupation
M18	M	34	Y	M	Y	Y	Y	N	N	N	N	Y	N	N	N	Y	N		M - manual
M19	M	48	N	M	N	N	Y	N	Y	N	N	Y	Y	N	N	Y	N		O - office
M20	M	35	Y	M	Y	N	N	N	N	N	N	Y	Y	N	N	Y	N
M21	M	31	N	M	Y	N	N	N	N	N	N	N	Y	N	N	N	N
M22	M	28	N	M	N	N	Y	N	N	N	N	N	N	N	N	N	N
M23	M	28	N	M	N	N	Y	N	N	N	N	N	N	N	N	N	N
M24	M	54	N	M	Y	Y	N	N	N	N	N	N	N	N	N	N	N
M25	M	44	N	O	N	Y	Y	Y	N	N	N	N	N	N	N	Y	N
M26	M	42	N	M	Y	Y	N	N	N	N	N	Y	N	N	N	N	N
M27	M	25	N	O	N	Y	N	N	N	N	N	N	N	N	N	N	N
M28	M	42	Y	M	Y	Y	N	N	N	N	N	N	Y	N	Y	N	N
M29	M	25	Y	O	Y	Y	Y	N	N	N	N	N	N	N	N	N	N
M30	M	39	Y	M	N	Y	N	N	N	N	Y	N	N	N	N	N	Y
M31	F	20	N	O	Y	N	Y	Y	N	N	N	N	N	N	N	N	N
M32	M	31	N	O	N	Y	N	N	N	N	N	N	Y	N	N	N	Y
M33	M	43	N	M	Y	Y	Y	N	N	N	N	N	N	N	N	N	N
M34	F	41	N	M	Y	N	Y	N	N	N	N	N	N	N	N	N	N
M35	F	65	N	O	N	N	N	Y	N	N	N	Y	N	N	N	N	N
M36	M	36	N	O	Y	N	Y	N	N	N	N	N	N	N	N	N	N
M37	M	44	N	M	N	N	N	N	N	N	N	N	N	N	N	N	N
M38	M	34	N	M	N	N	N	N	N	N	N	N	N	N	N	N	N
M39	M	55	N	O	N	N	N	N	N	N	N	N	N	N	N	N	N
M40	M	54	N	O	N	N	N	N	N	N	N	N	N	N	N	N	N

## Sheet: Table2
Groupings of the compounds
					carbons	titans	iron	carbonates	sulfates	oxides
ID	sex	age	smoker	occupation	C	Ti	Ir	CO	SO	O
M1	M	78	N	M	Y	Y	N	Y	N	N
M2	M	38	N	O	N	Y	Y	Y	N	N
M3	M	38	N	M	Y	Y	Y	N	Y	N
M4	M	65	Y	M	Y	Y	N	Y	N	N
M5	F	26	N	O	Y	N	Y	N	N	N
M6	F	44	N	M	Y	N	N	Y	N	N
M7	M	28	N	O	Y	N	N	N	N	N
M8	M	44	Y	M	Y	N	N	Y	N	N
M9	F	58	N	O	Y	Y	N	N	N	N
M10	M	37	N	O	Y	Y	N	N	N	N
M11	M	42	Y	M	Y	N	N	N	N	N
M12	F	45	N	O	Y	Y	N	N	N	N
M13	M	40	N	O	N	Y	Y	N	N	N
M14	M	32	N	M	Y	Y	Y	N	N	N
M15	F	53	N	M	Y	Y	N	Y	N	N
M16	M	44	Y	M	Y	Y	N	Y	N	N
M17	F	42	N	M	N	Y	N	Y	Y	N
M18	M	34	Y	M	Y	Y	N	Y	N	Y
M19	M	48	N	M	N	Y	Y	Y	N	Y
M20	M	35	Y	M	Y	N	N	Y	N	Y
M21	M	31	N	M	Y	N	N	Y	N	N
M22	M	28	N	M	N	Y	N	N	N	N
M23	M	28	N	M	N	Y	N	N	N	N
M24	M	54	N	M	Y	N	N	N	N	N
M25	M	44	N	O	Y	Y	N	N	N	Y
M26	M	42	N	M	Y	N	N	Y	N	N
M27	M	25	N	O	Y	N	N	N	N	N
M28	M	42	Y	M	Y	N	N	Y	Y	N
M29	M	25	Y	O	Y	Y	N	N	N	N
M30	M	39	Y	M	Y	N	N	Y	N	Y
M31	F	20	N	O	Y	Y	N	N	N	N
M32	M	31	N	O	Y	N	N	Y	N	Y
M33	M	43	N	M	Y	Y	N	N	N	N
M34	F	41	N	M	Y	Y	N	N	N	N
M35	F	65	N	O	N	Y	N	Y	N	N
M36	M	36	N	O	Y	Y	N	N	N	N
M37	M	44	N	M	N	N	N	N	N	N
M38	M	34	N	M	N	N	N	N	N	N
M39	M	55	N	O	N	N	N	N	N	N
M40	M	54	N	O	N	N	N	N	N	N

## Sheet: Table3
Compounds detected in reference samples: donors without chronic rhinitis
					carbons	titans	iron	carbonates	sulfates	oxides
ID	sex	age	smoker	occupation	C	Ti	Ir	CO	SO	SiO	AlO	in/out
R1	M	71	N	M	N	N	N	N	N	N	N	out
R5	M	57	Y	M	N	N	N	N	N	N	N	out
R6	M	77	N	M	N	Y	N	N	N	N	N	out
R7	F	78	N	O	Y	N	N	N	N	N	N	in
R8	M	44	N	M	N	N	N	N	N	N	N	out
R9	M	67	Y	M	N	N	N	N	N	N	N	out
R10	M	37	Y	M	N	N	N	N	N	N	N	out
R11	F	87	N	O	N	N	N	N	N	N	N	in
R12	F	84	N	O	N	N	N	N	N	N	N	in
R13	F	84	N	O	N	N	N	N	N	N	N	in
